# Supplementary material for: Tryptophan Residues Are Critical for Portal Protein Assembly and Incorporation in Bacteriophage P22
Source: Viruses. 2022 Jun 27;14(7):1400. doi: 10.3390/v14071400 (PMC9320234; doi:10.3390/v14071400)
Supplement: Supplementary file 1 [file viruses-14-01400-s001.zip]

Archive with 1 entries (1 files):
- viruses-1711575-supplementary.pdf
